# Supplementary material for: Controllable gelation of artificial extracellular matrix for altering mass transport and improving cancer therapies
Source: Nat Commun. 2020 Sep 30;11:4907. doi: 10.1038/s41467-020-18493-7 (PMC7527557; doi:10.1038/s41467-020-18493-7)
Supplement: Supplementary file 3 — Source Data [file 41467_2020_18493_MOESM3_ESM.xlsx]

## Sheet: Fig 1e
Distance traveled			Moving speed
PBS	aECM		PBS	aECM
7.92354	0.979874		4.21845	0.255293
18.0892	0.597926		5.06877	2.24837
12.0673	20.2957		1.20673	4.30474
34.9464	0		5.19323	3.37374
11.5608	6.33934		1.15608	3.1322
19.1969	0		2.57716	0.943573
10.5086	17.8191		5.97557	0.780762
11.1713	6.64641		4.34806	0.905184
13.4172	7.36843		1.34172	1.89293
5.70008	10.8622		0.570008	0.976421
21.4864	5.29481		3.60303	0.08343
16.1843	10.7472		5.59895	1.17809
13.4733	0		1.75001	0.630315
15.2148	1.00116		3.68818	0.792245
31.1812	13.6218		3.94649	2.89343
18.079	4.39217		3.43119	0.86238
6.96044	0		0.696044	4.26626
27.1877	0		5.00437	1.64981
7.64018	7.04179		3.98442	1.69188
13.2229	12.8216		3.45411	0.943045
0.992879	0		0.234587	3.45313
15.6171	3.51005		1.70259	2.79457
5.4322	22.4407		4.62931	0.576721
9.84918	15.3931		4.06427	1.20696
1.75639	0		4.12164	0.543943
13.0234	17.0308		6.19017	3.14379
3.67511	11.3165		0.367511	3.04643
8.94302	9.72941		1.85363	1.29999
2.71797	28.7628		0.870441	3.6446
6.1171	6.88248		3.40556	2.56206
10.9433	4.18864		2.49004	4.67145
17.199	1.66272		3.67736	0.509331
4.35853	5.55501		0.435854	0.666967
39.4703	23.9213		6.07236	0.790596
15.0915	13.4648		2.62885	1.50106
15.5753	10.7727		4.18298	3.13418
17.815	10.2077		4.39095	2.1395
8.06917	12.229		3.84637	0.373001
29.3095	25.1006		5.04813	1.21104
21.2415	3.4079		4.7994	0.993162
28.8982	8.0036		6.61648	2.20325
8.64918	5.20134		1.59891	3.99641
14.5391	6.14182		3.71947	0.889433
2.72697	15.9735		0.407193	1.45763
4.07193	11.5428		4.91248	1.92115
14.4866	4.47601		4.89213	0.996535
3.65668	10.0647		2.9138	2.02234
5.05223	11.9179		2.69263	0.580684
16.2387	0		5.14137	0.663135
27.5344	25.9894		4.31126	0.261713
12.3104	37.5366		5.81564	0.264718
3.55688	7.62601		0.943922	3.61846
9.43922	9.24584		3.9372	0.196194
22.0267	5.92188		1.04763	1.46046
10.4763	5.72267		4.93668	1.96408
10.6242	55.6654		3.38104	2.01701
3.98697	9.16159		5.29848	0.279391
6.86662	4.62545		4.34833	3.63577
12.1185	7.95761		3.47255	1.83218
10.5994	3.14056		3.6752	1.9725
19.9552	0		5.09194	2.03597
17.8065	3.17661		4.36902	0.778001
7.94173	0		3.833	1.84948
23.9899	8.27884		4.5559	3.17025
24.6676	2.35432		5.1358	5.7847
15.3341	8.76745		3.87541	1.35411
23.7669	4.56667		1.06107	0.692476
7.02027	11.699		3.03878	1.33813
15.2629	1.79664		2.75196	2.68632
3.68621	0		0.502586	2.69567
5.02585	26.4152		2.14057	4.2999
9.21911	5.4276		1.04546	1.32441
5.08936	21.724		5.40962	4.10193
30.7067	9.67639		1.47326	1.57733
6.95355	9.33601		1.9894	1.99201
3.07422	0		4.93148	1.23644
27.5191	8.30925		2.65802	2.70151
21.19	12.5413		0.871704	1.48161
8.71704	45.1352		1.19155	1.59039
11.9155	9.48639		0.644322	4.23861
6.44322	8.30972		5.05189	2.04415
8.52951	5.84981		3.3814
9.27501	4.99839		3.87005
9.1394	14.8631		4.27451
17.7811	0		5.47969
31.3282	17.6091		1.87783
9.55491	0		0.869785
0.377142	0		1.0274
4.63813	5.53077		2.86342
11.346	0		0.935252
9.35252	16.5447		0.876322
8.76322	7.60538		5.54991
28.0035	3.79696		4.31568
	0		3.33006
	4.54485		3.70716
	9.73773		4.86313
	15.2497		1.14389
	2.86801		5.54991
	17.2085		4.31568
	11.2833		0.543665
			4.14929
			1.12472
			0.943188
			1.82842
			0.121313

## Sheet: Fig 1f
Migration			Invasion
PBS	aECM		PBS	aECM
41	6		23	7
47	10		15	4
24	15		14	7
34	4		20	8
29	6		14	11
59	2		12	3

## Sheet: Fig 2a
	aECM-trail						aECM
0.1	110.8	105.9	98.4	92.5	113.7	115.6	107.1	103.1	87.8	90.5	115.4	117.1
1	98.4	95.9	89.8	88.3	101.8	102.1	107	109	95.3	98.2	100.2	110
10	80.9	92.7	68.1	64.8	84	87.7	108	118.3	86.7	91.4	112.4	100.2
100	67.4	73.2	50.2	47.3	73.3	66.8	103.2	100.9	95.5	95.7	104.4	99.5
1000	47.9	52.6	41.1	44.4	49.9	51.6	106.7	99.5	91.3	91	104.2	99.8

## Sheet: Fig 2b
	aECM-trail						aECM
0.1	105.2	113.9	82.7	89.5	108.7	105.3	107.5	112.2	95.1	89.3	109.7	97.7
1	98.7	86.1	80.8	73.6	94.1	96.2	99.4	97.1	78.8	85.6	99.7	96.6
10	69.3	76.7	54.8	55.4	79.6	71.9	79.9	80	70.5	70.5	83.2	82.2
100	66.4	71.4	51.5	53.5	70.4	63.1	64	63.3	58.1	47	74.7	69.3
1000	47.4	50.7	39.5	39.9	48.2	45.9	51.6	50.7	38.6	34.8	47.4	52.9

## Sheet: Fig 2c
2D 4T1	95.3	94.03	88.1	88.57	93.79
2D MCF7	99.74	94.81	80.81	84.41	92.36
2D HT29	97.71	98.91	94.97	93.44	96.51
3D 4T1	62.58	63.63	53.71	56.41	64.4
3D MCF7	62.04	62.94	54.15	53.03	62.05
3D HT29	51.44	51.02	48.22	48.33	53.13

## Sheet: Fig 2d
	aECM					PBS
8	58.4	57.6	54.3	53.4	56.4	96.9	92.6	83.2	84.2	94
20	50.1	48.4	44.6	43.9	48.2	78.8	75.6	71.3	69.4	80.7
28	44.2	48.6	39.3	37.8	45.8	56.4	61.2	48.7	49.9	53
40	41.4	42.7	39.1	38.8	43.1	61.2	66.8	54.8	49.1	70.3

## Sheet: Fig 2e
Lactate	aECM							Glucose	aECM
0 h	2.6	2.6	2.57	2.55	2.64	2.64		0 h	10.05	10	9.86	9.99	10.01	10.04
8 h	2.82	2.84	2.76	2.78	2.81	2.84		8 h	10.03	9.97	9.91	9.89	10	9.99
20 h	3.32	3.29	3.18	3.03	3.22	3.2		20 h	9.84	9.95	9.78	9.68	9.99	9.98
28 h	3.52	3.58	3.37	3.44	3.63	3.63		28 h	9.8	9.89	9.57	9.66	9.87	9.78
40 h	3.8	3.8	3.51	3.28	3.72	3.61		40 h	9.94	9.78	9.54	9.66	9.82	9.68
	PBS								PBS
0 h	2.62	2.62	2.59	2.59	2.61	2.62		0 h	10.09	10	10	9.92	10.13	10.22
8 h	3.02	3.07	2.96	2.96	3.09	3.06		8 h	8.74	8.84	8.48	8.28	8.78	8.79
20 h	3.73	3.61	3.49	3.38	3.67	3.71		20 h	8.14	8.08	7.83	7.78	7.98	8.16
28 h	5.49	4.49	4.29	4.18	4.64	4.57		28 h	7.25	7.46	6.58	7.01	7.3	7.48
40 h	5.54	5.81	4.77	5.04	5.79	5.58		40 h	6.77	6.65	6.3	6.29	6.57	6.72

## Sheet: Fig 2h
	Spermidine 30 min
aECM	0.08	0.08	0.06	0.07	0.09	0.09
Control	2.2	2.01	1.76	1.7	2.21	1.96
	Lactate 30 min
aECM	0.34	0.31	0.25	0.27	0.35	0.28
Control	1.22	1.13	0.96	1.01	1.17	1.13
	Glucose 30 min
aECM	1.04	0.98	0.73	0.78	1.01	0.99
Control	2.12	2.3	1.75	1.81	2.16	2.28
	GSH 30 min
aECM	0.09	0.1	0.06	0.05	0.09	0.08
Control	0.53	0.56	0.5	0.48	0.55	0.52

## Sheet: Fig 3a
	Lactic acid	n-Decane	Histamine	Shikimic acid	Hydroxylamine	3-Hydroxy-pyridine	Propargyl Alcohol	3-Hydroxy-butanoic acid	Hippuric acid	Dodecamethyl pentasiloxane	Dodecane	n-Tridecane	Proline	n-Heptadecane	Nonadecane	Siloxane	n-Tetradecane	Lumichrome	beta-Alanine	cyclo-Leucine	n-Docosane	n-Heneicosane	Pyroglutamic acid	Ditertbutylphenol	n-Triacontane	n-Hexacosane	Putrescine	Galactose	N2-acetyl-Ornithine	Noradrenaline	Hexadecanoic acid	Octadecanoic acid	5-Hydroxy-tryptamine
0	0.06883	0.10766	0.08927	0.10165	0.09351	0.01998	0.2386	0.15501	0.1149	0.08778	0.11345	0.10961	0.09225	0.23608	0.0952	0.07138	0.0911	0.10291	0.10064	0.07436	0.13278	0.09455	0.08555	0.0919	0.15643	0.10558	0.00030325	0	0.000234224	0.09902	0.09986	0.09361	0.22182
0.5	0.03806	0.13161	0.11518	0.12428	0.10765	0.25268	0.25091	0.14728	0.15082	0.10569	0.11949	0.12551	0.12437	0.24458	0.10207	0.10443	0.11139	0.11339	0.11439	0.20064	0.13572	0.10116	0.17831	0.12451	0.17753	0.09754	0.11076	0.25729	0.3185	0.10765	0.1106	0.10929	0.23955
1	0.12289	0.13723	0.17126	0.14547	0.20806	0.27593	0.24635	0.18089	0.14636	0.14362	0.10911	0.12198	0.1426	0.27133	0.10876	0.10605	0.10061	0.10346	0.08665	0.20376	0.14196	0.10369	0.1285	0.11323	0.17965	0.10661	0.38237	0.37376	0.33037	0.09553	0.09695	0.1005	0.22072
2	0.64869	0.18953	0.21145	0.19689	0.25584	0.34182	0.03692	0.26639	0.14948	0.18383	0.132	0.13246	0.17323	0.00414	0.16184	0.09713	0.18845	0.15333	0.12208	0.19603	0.15231	0.16303	0.23355	0.14922	0.16068	0.1579	0.37008	0.36895	0.31342	0.14891	0.16473	0.15547	0.31733

## Sheet: Fig 3b
	Lactic acid	n-Decane	Histamine	Shikimic acid	Hydroxylamine	3-Hydroxy-pyridine	Propargyl Alcohol	3-Hydroxy-butanoic acid	Hippuric acid	Dodecamethyl pentasiloxane	Dodecane	n-Tridecane	Proline	n-Heptadecane	Nonadecane	Siloxane	n-Tetradecane	Lumichrome	beta-Alanine	cyclo-Leucine	n-Docosane	n-Heneicosane	Pyroglutamic acid	Ditertbutylphenol	n-Triacontane	n-Hexacosane	Putrescine	Galactose	N2-acetyl-Ornithine	Noradrenaline	Hexadecanoic acid	Octadecanoic acid	5-Hydroxy-tryptamine
0	0.02707	0.08986	0.08692	0.08623	0.04081	0.03172	0.00308	0.04558	0.11788	0.05948	0.10894	0.1124	0.04927	0.000895037	0.14528	0.15753	0.15942	0.14317	0.11568	0.062	0.03935	0.15849	0.08059	0.10959	0.00811	0.12713	0.01239	0	0	0.14632	0.13171	0.13206	0
0.5	0.02867	0.08691	0.09813	0.10451	0.06088	0.0266	0.00784	0.05527	0.1152	0.11216	0.14955	0.1229	0.08078	0.000441713	0.12485	0.15445	0.08637	0.13953	0.16675	0.07683	0.09895	0.09102	0.09273	0.15197	0.14492	0.12939	0.03423	0	0	0.14086	0.13808	0.13865	0
1	0.04465	0.12759	0.1126	0.11806	0.08786	0.03361	0.20736	0.07235	0.08936	0.13757	0.10882	0.11321	0.1161	0.24181	0.0985	0.09965	0.10181	0.1008	0.13206	0.07436	0.13895	0.10049	0.09488	0.10691	0.16085	0.09169	0.05163	0	0.03747	0.11707	0.11331	0.117	0.000568219
2	0.02115	0.1296	0.11518	0.12292	0.14538	0.01764	0.00893	0.07722	0.116	0.16987	0.15864	0.16193	0.22139	0.000725882	0.1635	0.20937	0.16085	0.14342	0.16175	0.11201	0.15998	0.18757	0.10589	0.15267	0.01182	0.18414	0.03824	0	0	0.14465	0.14477	0.15341	0

[truncated: 27 more sheets: Fig 4a, Fig 4h, Fig 5c, Fig 5f, Fig 6a, Fig 6c, Fig 6d, Fig 6f, Fig 6j, Fig 7b, Fig 7d, Fig 7e, Fig S1, Fig S2, Fig S6, Fig S7, Fig S8, Fig S9, Fig S10, Fig S11 …]
